# Supplementary material for: Truly pattern: Nonlinear integration of motion signals is required to account for the responses of pattern cells in rat visual cortex
Source: Sci Adv. 2023 Nov 8;9(45):eadh4690. doi: 10.1126/sciadv.adh4690 (PMC10631736; doi:10.1126/sciadv.adh4690)
Supplement: Supplementary file 2 — Movie S1 [file sciadv.adh4690_movie_s1.zip]

Archive with 1 entries (1 files):
- adh4690_Movie_S1.mp4
